# Supplementary material for: The CIP2A-TOPBP1 complex safeguards chromosomal stability during mitosis
Source: Nat Commun. 2022 Jul 16;13:4143. doi: 10.1038/s41467-022-31865-5 (PMC9288427; doi:10.1038/s41467-022-31865-5)
Supplement: Supplementary file 4 — Source Data [file 41467_2022_31865_MOESM4_ESM.xlsx]

## Sheet: Fig 1f
Untreated -IR	Untreated +IR	Nocodazole -IR	Nocodazole +IR
22.54	24.71	12.95	15.19
32.83	36.41	26.3	12.67
60.67	57.85	75.45	79.71
53.73	49.02	75.8	62.33

## Sheet: Fig 2d
Interphase - N (3 Gy)	Mitosis - N (1Gy)	Interphase - S (3 Gy)	Mitosis - S (1Gy)
0	0.868421	0	0.840834
0	0.852941	0	0.823362
0	0.931034	0	0.863394
0	0.791667	0.00473526	0.741772
0.0238095	0.885714	0.00671141	0.847981
0.0606061	0.74359	0.0181582	0.72988
0.0357143	0.870968	0.0447284	0.908563
0	0.896552	0	0.949449
0	0.7	0	0.65188
0.0212766	0.726027	0.0160714	0.730445
0.0227273	0.84375	0.0171013	0.860941
0.0363636	0.904762	0.0122938	0.925403
0.0338983	1	0.010985	0.94
0	0.980392	0.00195599	0.946108
0	0.769231	0.00957592	0.823397
0	0.916667	0.0122093	0.866154
0	1	0.0021692	0.921212
0	0.666667	0	0.753043
0	0.714286	0	0.739069
0	0.848485	0	0.833887
0	0.954545	0	0.858586
0	0.969697	0	0.894737
0	0.9	0.00209424	0.878299
0	0.823529	0	0.876812
0	0.965517	0	0.901213
0	0.666667	0	0.712295
0.0588235	0.821429	0.12936	0.84953
0.0625	0.75	0.0318471	0.758448
0	0.96	0.0148571	0.92006
0	0.909091	0	0.76038
0	0.8125	0	0.803318
0.0434783	0.710526	0.0211883	0.918885
0.037037	0.88	0.0280461	0.924438
0	0.862745	0	0.924896
0	0.724638	0	0.831627
0	0.814815	0	0.865099
0	0.984375	0.00096356	0.943769

## Sheet: Fig 2f
siLuc - IR	siLuc + IR	siTOPBP1 -IR	siTOPBP1 + IR
0.0717868	0.0788805	0.0104531	0.00843316
0.0768262	0.0553071	0.0239743	0.00843543
0.0689203	0.0835925	0.0109285	0.0108695
0.0851518	0.094295	0.0136035	0.0083191
0.0802929	0.0733583	0.014324	0.0103929
0.0915425	0.099242	0.011386	0.0116148
0.0389607	0.0652704	0.0336567	0.0119076
0.0308725	0.0622496	0.0130483	0.00847851
0.0408142	0.0868803	0.0251333	0.0326933
0.0691335	0.0710541	0.01414	0.00888982
0.0649764	0.0635078	0.0160457	0.00952562
0.0714491	0.0504046	0.0139514	0.00907729
0.0814165	0.0700899	0.0130106	0.0114986
0.111338	0.0855098	0.012119	0.0126297
0.0750656	0.0680399	0.0160933	0.0119368
0.0817562	0.0691044	0.0118361	0.0121196
0.0828111	0.0213131	0.0118236	0.0109085
0.0488347	0.0543365	0.0128074	0.0118888
0.0364092	0.0723669	0.0231381	0.0093165
0.0992211	0.0192985	0.0184041	0.00902469
0.0987186	0.0718829	0.0166371	0.00880633
0.108787	0.033971	0.0160756	0.0724142
0.0966219	0.05916	0.0165798	0.0139667
0.035697	0.070126	0.0137791	0.0222763
0.0803224	0.0707962	0.0135083	0.0590099
0.0734643	0.0684051	0.0383192	0.0202245
0.0806645	0.0681602	0.0112487	0.01466
0.0766111	0.0582458	0.0337244	0.0128555
0.0612091	0.0730971	0.0313639	0.011882
0.056116	0.0758642	0.0128451	0.0120047
0.0794166	0.0400064	0.013828	0.0135608
0.0678811	0.0572535	0.014168	0.00996629
0.0621764	0.0853018	0.0148775	0.0110904
0.0801892	0.0214074	0.0156328	0.0212621
0.0936643	0.0668759	0.0181918	0.0102138
0.0680315	0.101401	0.0168953	0.0108507
0.0989289	0.092642	0.039822	0.0117974
0.0756345	0.0659057	0.0192859	0.00837143
0.0804694	0.0628927	0.0129281	0.0090368
0.062565	0.0615631	0.0174137	0.0103346
0.0302884	0.0666272	0.0155889	0.0101643
0.0362628	0.0908647	0.0240458	0.0105829
0.073046	0.0958488	0.0366559	0.00947613
0.0848695	0.0713423	0.0131934	0.0117326
0.0694342	0.0697091	0.019794	0.0114282
0.086493	0.078651	0.0183734	0.0110684
0.102285	0.0609937	0.0165422	0.0103085
0.0837958	0.074069	0.016779	0.0113012
0.0928238	0.0739029	0.014766	0.0102347
0.0877787	0.054014	0.0174529	0.010202
0.082815	0.108746	0.016933	0.0097659
0.0739392	0.0608492	0.0127474	0.0299859
0.0879339	0.0620273	0.0124492	0.0395318
0.056501	0.0592404	0.0116489	0.0153496
0.0300598	0.0467057	0.0115106	0.0160937
0.045394	0.0449199	0.0124451	0.0131906
0.0667892	0.0533807	0.0150915	0.0185144
0.0979113	0.0427621	0.0107679	0.0119339
0.0938742	0.0627128	0.0437558	0.0118996
0.0677985	0.102808	0.0134122	0.0120348
0.108137	0.0709572	0.0146821	0.0118851

## Sheet: Fig 3c
Empty	Flag-WT
0	12
0	11
0	14
0	12
0	16
0	4
0	10
0	11
0	15
0	19
0	8
0	8
0	4
0	8
0	8
0	12
0	7
0	5
0	0
0	40
0	12
0	14
0	12
0	10
0	3
0	5
0	9
0	12
0	2
0	1
0	21
0	10
0	14
0	16
0	18
0	3
0	11
0	34
0	5
0	11
0	14
0	9
0	4
0	3
0	4
0	16
0	2
0	7
0	16
0	24
0	20
0	0
0	19
0	19
0	17
0	24
0	5
	24
	5
	24
	5
	23

## Sheet: Fig 3f
siLuc	siTOPBP1 #1	siTOPBP1 #2
3	0	1
14	2	0
3	0	1
31	0	0
25	1	0
31	0	0
17	0	0
2	0	1
17	2	0
13	0	0
16	0	0
19	2	0
21	0	0
2	2	1
2	0	2
27	0	0
26	0	0
22	0	0
15	0	0
5	3	0
22	0	0
30	0	0
34	0	0
22	2	1
11	0	0
14	1	0
21	0	0
4	0	0
19	0	0
16	0	2
9	0	0
28	0	0
24	0	0
21	1	0
17	0	0
16	0	1
21	1	0
42	1	0
27	0	0
14	1	0
6	2	1
4	0	1
4	0	0
4	0	0
14	0
6	1
8
6
16
12
19
2
13
11
16
6
5
5
25
26
36
21

## Sheet: Fig 4c
+ WT	+ BRCT0-5	+ Δ751-899	+ Δ774-798	+ Δ813-892	+ Δ774 and Δ813
11	0	0	2	0	0
22	0	0	4	0	1
16	0	0	3	0	0
15	0	0	2	0	1
13	0	2	5	0	0
12	0	0	3	0	0
8	0	0	4	0	0
9	0	0	0	0	0
11	0	1	8	0	0
8	0	1	0	0	0
8	0	0	9	0	0
15	0	0	1	0	0
11	0	0	7	2	2
14	0	0	1	0	0
9	0	0	7	0	0
10	1	1	7	2	0
9	0	0	5	0	0
16	0	0	11	0	0
12	1	0	2	1	0
18	0	0	1	0	0
23	0	0	3	2	0
27	0	1	3	0	1
15	0	2	3	0	0
18	0	0	0	0	0
17	0	0	3	0	0
15	0	1	2	0	1
15	0	0	8	0	0
20	0	0	1	1	3
15	0	0	10	1	0
	0	0	3	0	0
		1	2		1
					0

## Sheet: Fig 5b
WT noIR	dMDC1 noIR	dCIP2A noIR	WT IR	dMDC1 IR	dCIP2A IR
3	0	0	10	3	0
2	0	0	14	4	0
1	0	0	7	0	0
2	2	0	13	0	0
0	1	0	11	1	0
0	1	0	17	2	0
2	1	0	13	1	0
4	1	0	11	2	0
3	0	0	9	2	0
7	0	0	16	2	0
3	1	0	9	3	0
2	0	0	12	1	0
2	0	0	11	0	0
1	0	0	12	2	0
0	0	0	14	0	0
0	1	0	6	2	0
5	4	0	12	2	0
5	1	0	32	16	1
4	1	0	17	5	0
3	1	0	21	3	0
8	3	0	19	6	1
3	1	0	7	5	0
4	11	0	37	2	0
11	2	0	36	1	0
4	0	1	27	8	0
5	0	0	1	4	0
12	0	0	29	3	0
4	3	0	20	5	0
0	0	0	31	2	0
4	1	0	18	2	0
7	0	0	10	0	0
15	0	0	26	6	0
3	0	0	64	6	0
4	1	0	33	5	0
0	2	0	27	3	2
0	1	0	38	2	1
7	0	0	15	1	0
1	0	0	7	4	1
3	0	0	18	2	0
5	0	1	24	3	0
1	2	0	12	2	0
6	2	0	5	4	1
6	0	0	16	5	0
0	1	0	22	1	0
6	0	0	26	2	0
2	1	0	23	3	1
5	2	0	24	1	0
2	0	0	18	2	2
6	0	0	13	1	0
4	0	1	15	1	0
5	0	0	2	3	0
1	2		8	3	0
	0		14	1	0
	2		11	5
	1		7	1
	0		3	1
			3	2
			11	5
			14	0
			8	2
			7	0
			5
			4
			3
			9
			4
			13
			10
			15
			13
			13
			10
			10
			20
			4
			9
			4
			18
			6
			12

## Sheet: Fig 5d
WT -IR	WT +IR	dMDC1 -IR	dMDC1 +IR
0.0295474	0.0115742	0.00769823	0.0125103
0.037571	0.0172288	0.00770446	0.0108169
0.0268733	0.0164488	0.00795122	0.0125377
0.0371266	0.0154975	0.00889718	0.0117593
0.0285014	0.0158047	0.00838988	0.0139528
0.0338076	0.0197963	0.0077982	0.00988324
0.0271417	0.0139817	0.00814016	0.00759679
0.0296165	0.0170861	0.00774899	0.0122277
0.0323194	0.0339086	0.00813599	0.01107
0.0316357	0.0142383	0.00788573	0.0121194
0.0402928	0.0182272	0.00826352	0.0114642
0.0328293	0.0171398	0.00871241	0.0121602
0.0336398	0.0125541	0.00746701	0.0118592
0.0338008	0.0158816	0.00946659	0.0106686
0.0413316	0.0190013	0.00737325	0.0111498
0.0357231	0.0174203	0.0104114	0.0110054
0.0325012	0.0198683	0.00827733	0.00981886
0.0365253	0.0550838	0.00810261	0.011635
0.040599	0.0195794	0.00897108	0.0110243
0.0535298	0.012324	0.00930177	0.0104933
0.0342062	0.023224	0.00947947	0.00730614
0.0369305	0.0542145	0.00826202	0.00731574
0.0385453	0.0183377	0.00871726	0.00729752
0.0326234	0.0166822	0.00900651	0.00725425
0.0416847	0.018545	0.0111121	0.00766365
0.0257753	0.0215769	0.00877422	0.00731603
0.0291568	0.0186921	0.00796562	0.00780272
0.0392955	0.0157237	0.00763698	0.00715483
0.0288131	0.047804	0.00903761	0.00698957
0.0394977	0.0154602	0.00885577	0.00813092
0.0319748	0.0141192	0.00826684	0.00760238
0.02999	0.0135774	0.00775664	0.00793651
0.0335088	0.0115078	0.00809982	0.00839746
0.0412001	0.0326997	0.0103891	0.00844581
0.0320251	0.039365	0.00814399	0.00801356
0.0330869	0.0216254	0.0083704	0.00813715
0.0312805	0.0527635	0.00815185	0.010902
0.0345704	0.0545798	0.0071199	0.00767629
0.0373982	0.062073	0.0108507	0.00827078
0.0382025	0.0375029	0.0098226	0.00909548
0.0387888	0.053163	0.00810002	0.0126459
0.034708	0.0272541	0.00772076	0.0113375
0.0362419	0.052681	0.0078185	0.0105653
0.028365	0.0455194	0.00727388	0.0110446
0.0318259	0.0306697	0.011299	0.0109811
0.0323772	0.0530776	0.0108973	0.0110471
0.0352708	0.0328966	0.0124909	0.00993933
0.026751	0.0450684	0.0106039	0.0101543
0.0250703	0.0224146	0.0109498	0.0102435
0.0305394	0.0520565	0.0118108	0.0100091
0.0315119	0.0222185	0.0114243	0.0112364
0.0328115	0.0475533	0.0117942	0.0120048
0.0192488	0.0395959	0.0110068	0.0105401
0.0345071	0.0435286	0.0118253	0.0113006
0.027189	0.0429876	0.012235
0.0263926	0.0280976	0.0130015
0.0315426	0.0424307	0.0154677
0.0336449	0.0396452	0.0106142
0.0283102	0.0410968	0.0135914
0.0318224	0.0545645	0.0123417
0.0314663	0.0288639	0.0124594
0.0271408	0.0411668	0.0107015
0.0287497	0.044061	0.0115926
0.0306603	0.0264511	0.0118197
0.0270879	0.0398733	0.0118444
0.025637	0.0276515	0.0117635
0.0288587	0.0437043	0.0130827
0.034028	0.0414951	0.0110463
0.0295462	0.0412637	0.0124272
0.0283678	0.018982	0.0103186
0.0313186	0.0216556	0.0100402
0.0208976	0.0184347	0.01104
0.0165582	0.0389902	0.0103404
0.0131681	0.0336984	0.011932
0.0136462	0.0359278	0.0122415
0.0165708	0.037829	0.0137997
0.0160146	0.0327388	0.0141331
0.0122387	0.0412229	0.0110951
0.0182952	0.0297602	0.0142993
0.0153433	0.0129816	0.0125749
0.0150747	0.0151286	0.0136727
0.0154675	0.0548115	0.0127489
0.0164869	0.0489561	0.0107841
0.0186059	0.0373017	0.0134855
0.0186055	0.0454387	0.0127195
0.0188106	0.0162011
0.0153144	0.0198257
0.0200267	0.0674534
0.0119066	0.0520073
0.019902	0.0632506
0.0190392	0.0350785
0.0127179	0.0413402
0.0178321	0.0354796
0.0157496	0.0527917
0.0166192	0.0394245
0.0179182	0.0436617
0.0138357	0.05802
0.0153416	0.0437193
0.0168457	0.0673735
0.0157302	0.0367109
0.0182621	0.0194122
0.0172169	0.0559722
0.0240426	0.0116679
0.0147257	0.0424621
0.0135857	0.0466959
0.0185065	0.0717829
0.0159331	0.036484
0.0169691	0.031963
0.0168683	0.0525839
0.0161918	0.0441059
0.0206089	0.0399884
0.0158473	0.0455972
0.0161357	0.0527114
0.0163299	0.0321283
0.0126945
0.0192618
0.0147852
0.0158862
0.0174781
0.0130642
0.0144932
0.0156114
0.0140479
0.014583
0.0167101
0.0177879
0.0130595
0.0211071
0.0162456
0.0303845
0.0344395

## Sheet: Fig 5f
Sze co-localization		Number co-localization
WT	S168A/S196A	WT	S168A/S196A
0.3	0	0.295272	0
0.9	0	0.978117	0.0198803
1	0	0.941489	0
0.8	0	0.749756	0
1	0	0.957297	0.153777
0.642857	0	0.674524	0.0103766
0.916667	0.333333	0.937791	0
0.916667	0.25	0.931702	0.00587413
0.875	0	0.898219	0.00402325
1	0	1	0
0.636364	0	0.585332	0.00422035
0.285714	0	0.36045	0.0170739
0.318182	0	0.228751	0.00884956
0.7	0	0.502574	0
0.411765	0	0.356738	0
0.541667	0	0.448778	0.0218881
0.136364	0	0.302021	0.00478183
0.266667	0	0.328485	0
0.272727	0	0.248627	0.0265506
0.72	0	0.628604	0.00793651
0.37037	0	0.32675	0
0.375	0	0.236092
0.214286	0.0588235	0.284867
0.875	0	0.620849

## Sheet: Fig 7b.
UNT	LeptomycinB	Selinexor
6533.98	4315.38	16318.4
1996.34	4790.67	18842.4
8990.47	15330.7	18940.5
3209.42	28489.6	13484.5
9396.38	14943	11332.6
11312.3	21189.6	12492.9
10385.9	15248	13735.9
12416.7	14446.1	12043.8
11949.1	15097.8	12456.7
9815.16	20480.4	12607.2
7296.16	12357.3	11563.6
10625.5	31495	20541.9
7620.71	13019.7	13149.8
6140.36	15091.2	15659.7
6222.9	9076.85	10655.8
8642.15	19796.6	7686.94
4743.8	11258.2	13340
6848.95	9495.89	18063.8
11981.6	12587.4	8881.21
7824.78	20652.1	11096.3
5107.5	26982.3	12896.2
10916.4	21564.1	15335.6
6330.83	14831.2	15199.1
6520.69	20332.9	21170.8
9540.19	6578.61	14623
9463	14871.5	18771.2
14376.6	13377.4	12722.7
7375.05	8722.43	15068.8
10630.2	13198.1	9432.51
8818.44	13118.4	10664.1
7971.93	5731.38	11736.6
9091.79	12455.8	17684.2
7581.98	12960.9	10545.1
10037.4	11935.7	10779
6163.55	27430	20066.4
11446.7	16592.9	15276.7
9450.44	16935.8	10533.1
6341.41	13832.4	18253.1
6496.38	17282.9	14693.3
10074.1	12145.8	13998.1
6995.8	15809.5	10154.8
8791.1	8053.89	10254.2
4018.29	6295.04	19636.2
6391.18	14297.7	5371.73
6380.03	15536.2	5371.37
3222.59	13628.6	11368.6
7373.87	21411.6	19003.6
6418.18	27283.1	12680.4
6969.03	20403.2	16218.5
8782.29	24857	10765.2
9276.52	16959	13250.4
9229.13	17165.3	20606.8
7678.25	20889.1	16699.7
8377.43	14010.1	17555.2
7556.4	21481.2	19521.2
6972.76	30289.4	18242.8
3335.74	18906.7	8907.5
6194	12032.4	13004.9
7406.49	14595.9	6225.06
10036.4	17978.8	14907.6
8962.45	25002.3	26715.1
8910.93	13034	13012.2
6038.58	20602.1	16066.7
8134.17	10934.2	14041.9
5024.29	17008.8	19497.7
9332.01	22548.8	11572.1
14012.3	18052.2	16643.9
5088.46	14029.2	13273.3
9420.93	17874.7	10425.3
4388.79	15168.2	15172.2
4097.87	24369.6	8159.36
13376.5	23708.3	12887.1
6198.39	17330.7	14523.2
3218.78	7684.16	8400.66
4458.58	13090.8	8965.78
6412.62	16737.3	10382.3
5038.32	20376.4	13672
4338.04	7191.26	15496.7
7541.89	12207	13408.1
8525.79	7652.58	14818.9
10127.3	24067	8226.68
6675.79	16402.2	4019.64
9750.33	26290.7	17528.4
7559.79	13921.3	19470.2
6562.34	21482.7	13924.7
4480.95	11311	11483.9
7850.32	18318.9	17439.9
7899.95	15829.1	12238.7
9513.87	12899.5	4542.78
8745.83	16756.5	22296.9
7434.46	14065.6	17722.7
7382.91	16096.8	3422.11
8074.18	17014.6	5621.12
7278.36	15905.6	5549.75
8939.13	15414.7	12960.2
10256.6	16021.5	17532.7
10004.1	14978.3	14808.5
8567.59	7117.26	17630.1
8684.11	9910.11	8174.27
7650.87	16239.8	9434.04
8586.1	15034.3	12394
7479.8	8454.34	13706.7
11058.4	13367.1	11157.3
10424	13602.3	12710.6
6566.51	25350.5	17650.6
7974.32	14404.7	15965.7
1326.8	20828.7	21648.5
10132.9	22749.6	11885.4
4106.51	20870.8	10799.2
5272.1	10131.8	15038.2
8957.44	17271.6	12010.9
9266.93	3726.04	15894.6
8309.21	20490.7	14706.9
8688.86	17420	10117.8
4653.83	7038.92	18753.1
12149.5	13280.1	4386.8
9552.7	14456.3	14438.3
9995.67	11832.1	7647.51
4343.32	20658.5	7472.8
4930.06	17130.7	18976.7
4560.75	13807.1	13584.3
5309.18	18756.9	17275.5
6358.74	16763.5	14373.6
6679.21	9450.76	14082.3
10142.2	20847.2	12567.7
8739.46	16077.4	10948
6476.71	21255.7	11577.5
4989.43	13309.1	4866.88
8222.84	18257.3	5948.92
7181	13674.8	20953.7
9561.67	20255.9	13419.4
11181.3	19594.9	11708.3
8523.22	16356.4	16819
7563.95	11756.4	19797.3
9031.07	11799.9	11228.5
10371.9	14325.9	12052.7
11018.6	20034.2	11803.5
9363.73	4895.71	19873.1
10205.7	10979.7	10895.5
6925.76	15929.9	19466.2
8460.04	17027.1	10731.6
7165.46	8273.46	10424.8
7864.86	9872.19	19130.1
8137.04	11513.2	12508.9
6644.76	18302.1	15508.8
8350.87	15588	7110.63
7759.68	14449.4	13525.1
4974.39	10197.7	15404.2
4939.41	21663.3	15271.6
9491.97	18506.4	17040.6
6815.6		12313.9
7627.71		10009
7469.22		14341.1
7373.19		17420
6448.06		18331.7
3280.3		18662.5
7139.48		8686.73
9104.17		18060.7
6220.71		15169.3
8358.14		18499.2
6747.69		10219.5
6628.74		18694.8
11032.6		9242.77
11803.1		7158.05
10926.2		18049
4657.85		17851
10913.5		6364.84
9414.63		7156.07
7896.09		18028.3
4446.13		4356.73
3895.87		11299.8
6532.58		13554.7
6205.91		13608.3
		14290
		14200
		17316.7
		14940.9
		14209.4

[truncated: 13 more sheets: Fig 7d., Fig 7e, Fig 7g, Fig 8b, Fig 9a, Fig 9b, Fig 9d, Fig 9e, S-Fig 3f, S-Fig 4b, S-Fig 4c, S-Fig 5e, S-Fig 8b]
